# Supplementary material for: The effects of seasonal climate variability on dengue annual incidence in Hong Kong: A modelling study
Source: Sci Rep. 2020 Mar 9;10:4297. doi: 10.1038/s41598-020-60309-7 (PMC7062697; doi:10.1038/s41598-020-60309-7)
Supplement: Supplementary file 2 — Supplementary Information2. [file 41598_2020_60309_MOESM2_ESM.xlsx]

## Sheet: Sheet1
Supplementary Dataset S1. The leave-one-out cross-validation results where the red numbers represent the removed and reestimated data set for each year in each area. Each row represents the result of a regression. Note that reestimated numbers were rounded to the nearest integer.
(i) NTS
	2002			2003			2004			2005			2006			2007			2008			2009			2010			2011			2012			2013			2014			2015			2016			2017			2018
	NTS	NTN	HKL	NTS	NTN	HKL	NTS	NTN	HKL	NTS	NTN	HKL	NTS	NTN	HKL	NTS	NTN	HKL	NTS	NTN	HKL	NTS	NTN	HKL	NTS	NTN	HKL	NTS	NTN	HKL	NTS	NTN	HKL	NTS	NTN	HKL	NTS	NTN	HKL	NTS	NTN	HKL	NTS	NTN	HKL	NTS	NTN	HKL	NTS
2002	3	9	5	0	1	1	0	0	0	0	0	0	0	0	0	0	1	1	0	0	0	0	0	0	0	1	1	0	0	0	0	0	0	0	0	0	0	0	1	0	1	2	0	0	3	0	0	0	8
2003	4	9	6	0	1	1	0	0	0	0	0	0	0	0	0	0	1	1	0	0	0	0	0	0	0	1	1	0	0	0	0	0	0	0	0	0	0	0	1	0	1	2	0	0	3	0	0	0	8
2004	4	9	6	0	1	1	0	0	0	0	0	0	0	0	0	0	1	1	0	0	0	0	0	0	0	1	1	0	0	0	0	0	0	0	0	0	0	0	1	0	1	2	0	0	3	0	0	0	8
2005	4	9	6	0	1	1	0	0	0	0	0	0	0	0	0	0	1	1	0	0	0	0	0	0	0	1	1	0	0	0	0	0	0	0	0	0	0	0	1	0	1	2	0	0	3	0	0	0	8
2006	4	9	6	0	1	1	0	0	0	0	0	0	0	0	0	0	1	1	0	0	0	0	0	0	0	1	1	0	0	0	0	0	0	0	0	0	0	0	1	0	1	2	0	0	3	0	0	0	8
2007	5	9	6	0	1	1	0	0	0	0	0	0	0	0	0	0	1	1	0	0	0	0	0	0	0	1	2	0	0	0	0	0	0	0	0	0	0	0	1	0	1	2	0	0	3	0	0	0	8
2008	4	9	6	0	1	1	0	0	0	0	0	0	0	0	0	0	1	1	0	0	0	0	0	0	0	1	1	0	0	0	0	0	0	0	0	0	0	0	1	0	1	2	0	0	3	0	0	0	8
2009	4	9	6	0	1	1	0	0	0	0	0	0	0	0	0	0	1	1	0	0	0	0	0	0	0	1	1	0	0	0	0	0	0	0	0	0	0	0	1	0	1	2	0	0	3	0	0	0	8
2010	4	9	6	0	1	1	0	0	0	0	0	0	0	0	0	0	1	1	0	0	0	0	0	0	0	1	1	0	0	0	0	0	0	0	0	0	0	0	1	0	1	2	0	0	3	0	0	0	8
2011	4	9	6	0	1	1	0	0	0	0	0	0	0	0	0	0	1	1	0	0	0	0	0	0	0	1	1	0	0	0	0	0	0	0	0	0	0	0	1	0	1	2	0	0	3	0	0	0	8
2012	4	9	6	0	1	1	0	0	0	0	0	0	0	0	0	0	1	1	0	0	0	0	0	0	0	1	1	0	0	0	0	0	0	0	0	0	0	0	1	0	1	2	0	0	3	0	0	0	8
2013	4	9	6	0	1	1	0	0	0	0	0	0	0	0	0	0	1	1	0	0	0	0	0	0	0	1	1	0	0	0	0	0	0	0	0	0	0	0	1	0	1	2	0	0	3	0	0	0	8
2014	4	9	6	0	1	1	0	0	0	0	0	0	0	0	0	0	1	1	0	0	0	0	0	0	0	1	1	0	0	0	0	0	0	0	0	0	0	0	1	0	1	2	0	0	3	0	0	0	8
2015	4	9	6	0	1	1	0	0	0	0	0	0	0	0	0	0	1	1	0	0	0	0	0	0	0	1	1	0	0	0	0	0	0	0	0	0	0	0	1	1	1	2	0	0	3	0	0	0	8
2016	4	9	6	0	1	1	0	0	0	0	0	0	0	0	0	0	1	1	0	0	0	0	0	0	0	1	1	0	0	0	0	0	0	0	0	0	0	0	1	0	1	2	0	0	3	0	0	0	8
2017	4	9	6	0	1	1	0	0	0	0	0	0	0	0	0	0	1	1	0	0	0	0	0	0	0	1	1	0	0	0	0	0	0	0	0	0	0	0	1	0	1	2	0	0	3	0	0	0	8
2018	3	9	7	0	1	1	0	0	0	0	0	0	0	0	0	0	1	1	0	0	0	0	0	1	0	1	2	0	0	0	0	0	0	0	0	0	0	0	1	0	1	2	0	0	3	0	0	0	4
Observed	5	8	6	0	1	0	0	0	0	0	0	0	0	0	0	0	0	0	0	0	0	0	0	0	0	0	4	0	0	0	0	0	0	0	0	0	0	1	2	0	3	0	0	0	4	0	0	1	10
(ii) NTN
	2002			2003			2004			2005			2006			2007			2008			2009			2010			2011			2012			2013			2014			2015			2016			2017			2018
	NTS	NTN	HKL	NTS	NTN	HKL	NTS	NTN	HKL	NTS	NTN	HKL	NTS	NTN	HKL	NTS	NTN	HKL	NTS	NTN	HKL	NTS	NTN	HKL	NTS	NTN	HKL	NTS	NTN	HKL	NTS	NTN	HKL	NTS	NTN	HKL	NTS	NTN	HKL	NTS	NTN	HKL	NTS	NTN	HKL	NTS	NTN	HKL	NTS
2002	5	13	6	0	1	1	0	0	0	0	0	0	0	0	0	0	1	1	0	0	0	0	0	0	0	1	1	0	0	0	0	0	0	0	0	0	0	0	1	0	1	2	0	0	3	0	0	0	8
2003	4	9	6	0	1	1	0	0	0	0	0	0	0	0	0	0	1	1	0	0	0	0	0	0	0	1	1	0	0	0	0	0	0	0	0	0	0	0	1	0	1	2	0	0	3	0	0	0	8
2004	4	9	6	0	1	1	0	0	0	0	0	0	0	0	0	0	1	1	0	0	0	0	0	0	0	1	1	0	0	0	0	0	0	0	0	0	0	0	1	0	1	2	0	0	3	0	0	0	8
2005	4	9	6	0	1	1	0	0	0	0	0	0	0	0	0	0	1	1	0	0	0	0	0	0	0	1	1	0	0	0	0	0	0	0	0	0	0	0	1	0	1	2	0	0	3	0	0	0	8
2006	4	9	6	0	1	1	0	0	0	0	0	0	0	0	0	0	1	1	0	0	0	0	0	0	0	1	1	0	0	0	0	0	0	0	0	0	0	0	1	0	1	2	0	0	3	0	0	0	8
2007	4	9	5	0	1	1	0	0	0	0	0	0	0	0	0	0	1	2	0	0	0	0	0	0	0	1	2	0	0	0	0	0	0	0	0	0	0	0	1	0	1	2	0	0	3	0	0	0	8
2008	4	9	6	0	1	1	0	0	0	0	0	0	0	0	0	0	1	1	0	0	0	0	0	0	0	1	1	0	0	0	0	0	0	0	0	0	0	0	1	0	1	2	0	0	3	0	0	0	8
2009	4	9	6	0	1	1	0	0	0	0	0	0	0	0	0	0	1	1	0	0	0	0	0	0	0	1	1	0	0	0	0	0	0	0	0	0	0	0	1	0	1	2	0	0	3	0	0	0	8
2010	4	9	6	0	1	1	0	0	0	0	0	0	0	0	0	0	1	1	0	0	0	0	0	0	0	1	2	0	0	0	0	0	0	0	0	0	0	0	1	0	1	2	0	0	3	0	0	0	8
2011	4	9	6	0	1	1	0	0	0	0	0	0	0	0	0	0	1	1	0	0	0	0	0	0	0	1	1	0	0	0	0	0	0	0	0	0	0	0	1	0	1	2	0	0	3	0	0	0	8
2012	4	9	6	0	1	1	0	0	0	0	0	0	0	0	0	0	1	1	0	0	0	0	0	0	0	1	1	0	0	0	0	0	0	0	0	0	0	0	1	0	1	2	0	0	3	0	0	0	8
2013	4	9	6	0	1	1	0	0	0	0	0	0	0	0	0	0	1	1	0	0	0	0	0	0	0	1	1	0	0	0	0	0	0	0	0	0	0	0	1	0	1	2	0	0	3	0	0	0	8
2014	5	9	6	0	1	1	0	0	0	0	0	0	0	0	0	0	1	1	0	0	0	0	0	0	0	0	2	0	0	0	0	0	0	0	0	0	0	0	1	0	1	2	0	0	3	0	0	0	8
2015	5	8	6	0	1	1	0	0	0	0	0	0	0	0	0	0	1	2	0	0	0	0	0	0	0	0	2	0	0	0	0	0	0	0	0	0	0	0	1	0	0	1	0	0	3	0	0	0	8
2016	4	9	6	0	1	1	0	0	0	0	0	0	0	0	0	0	1	1	0	0	0	0	0	0	0	1	1	0	0	0	0	0	0	0	0	0	0	0	1	0	1	2	0	0	3	0	0	0	8
2017	4	9	6	0	1	1	0	0	0	0	0	0	0	0	0	0	1	1	0	0	0	0	0	0	0	1	1	0	0	0	0	0	0	0	0	0	0	0	1	0	1	2	0	0	3	0	0	0	8
2018	4	9	6	0	1	1	0	0	0	0	0	0	0	0	0	0	1	1	0	0	0	0	0	0	0	1	1	0	0	0	0	0	0	0	0	0	0	0	1	0	1	2	0	0	3	0	0	0	8
Observed	5	8	6	0	1	0	0	0	0	0	0	0	0	0	0	0	0	0	0	0	0	0	0	0	0	0	4	0	0	0	0	0	0	0	0	0	0	1	2	0	3	0	0	0	4	0	0	1	10
(iii) HKL
	2002			2003			2004			2005			2006			2007			2008			2009			2010			2011			2012			2013			2014			2015			2016			2017			2018
	NTS	NTN	HKL	NTS	NTN	HKL	NTS	NTN	HKL	NTS	NTN	HKL	NTS	NTN	HKL	NTS	NTN	HKL	NTS	NTN	HKL	NTS	NTN	HKL	NTS	NTN	HKL	NTS	NTN	HKL	NTS	NTN	HKL	NTS	NTN	HKL	NTS	NTN	HKL	NTS	NTN	HKL	NTS	NTN	HKL	NTS	NTN	HKL	NTS
2002	4	9	5	0	1	1	0	0	0	0	0	0	0	0	0	0	1	1	0	0	0	0	0	0	0	1	1	0	0	0	0	0	0	0	0	0	0	0	1	0	1	2	0	0	3	0	0	0	8
2003	4	9	6	0	2	1	0	0	0	0	0	0	0	0	0	0	1	2	0	0	0	0	0	0	0	0	1	0	0	0	0	0	0	0	0	0	0	0	1	0	1	2	0	0	3	0	0	0	8
2004	4	9	6	0	1	1	0	0	0	0	0	0	0	0	0	0	1	1	0	0	0	0	0	0	0	1	1	0	0	0	0	0	0	0	0	0	0	0	1	0	1	2	0	0	3	0	0	0	8
2005	4	9	6	0	1	1	0	0	0	0	0	0	0	0	0	0	1	1	0	0	0	0	0	0	0	1	1	0	0	0	0	0	0	0	0	0	0	0	1	0	1	2	0	0	3	0	0	0	8
2006	4	9	6	0	1	1	0	0	0	0	0	0	0	0	0	0	1	1	0	0	0	0	0	0	0	1	1	0	0	0	0	0	0	0	0	0	0	0	1	0	1	2	0	0	3	0	0	0	8
2007	4	9	6	0	1	1	0	0	0	0	0	0	0	0	0	1	1	2	0	0	0	0	0	0	0	1	2	0	0	0	0	0	0	0	0	0	0	0	1	0	1	2	0	0	3	0	0	0	8
2008	4	9	6	0	1	1	0	0	0	0	0	0	0	0	0	0	1	1	0	0	0	0	0	0	0	1	1	0	0	0	0	0	0	0	0	0	0	0	1	0	1	2	0	0	3	0	0	0	8
2009	4	9	6	0	1	1	0	0	0	0	0	0	0	0	0	0	1	1	0	0	0	0	0	0	0	1	2	0	0	0	0	0	0	0	0	0	0	0	1	0	1	2	0	0	3	0	0	0	8
2010	4	10	5	0	1	1	0	0	0	0	0	0	0	0	0	0	0	1	0	0	0	0	0	0	0	0	0	0	0	0	0	0	0	0	0	0	0	0	1	0	1	2	0	0	3	0	0	0	9
2011	4	9	6	0	1	1	0	0	0	0	0	0	0	0	0	0	1	1	0	0	0	0	0	0	0	1	2	0	0	0	0	0	0	0	0	0	0	0	1	0	1	2	0	0	3	0	0	0	8
2012	4	9	6	0	1	1	0	0	0	0	0	0	0	0	0	0	1	1	0	0	0	0	0	0	0	1	1	0	0	0	0	0	0	0	0	0	0	0	1	0	1	2	0	0	3	0	0	0	8
2013	4	9	6	0	1	1	0	0	0	0	0	0	0	0	0	0	1	1	0	0	0	0	0	0	0	1	1	0	0	0	0	0	0	0	0	0	0	0	1	0	1	2	0	0	3	0	0	0	8
2014	5	9	6	0	1	1	0	0	0	0	0	0	0	0	0	0	1	1	0	0	0	0	0	0	0	1	1	0	0	0	0	0	0	0	0	0	0	0	0	0	1	1	0	0	3	0	0	0	8
2015	4	9	7	0	1	1	0	0	0	0	0	0	0	0	0	1	1	1	0	0	0	0	0	0	0	0	1	0	0	0	0	0	0	0	0	0	0	0	1	1	1	5	0	0	3	0	0	0	8
2016	4	9	6	0	1	1	0	0	0	0	0	0	0	0	0	1	1	1	0	0	0	0	0	0	0	0	2	0	0	0	0	0	0	0	0	0	0	0	1	1	1	2	0	0	0	0	0	0	8
2017	4	9	5	0	1	0	0	0	0	0	0	0	0	0	0	0	1	1	0	0	0	0	0	0	0	1	1	0	0	0	0	0	0	0	0	0	0	0	1	0	1	2	0	0	4	0	0	0	8
2018	4	9	6	0	1	1	0	0	0	0	0	0	0	0	0	0	1	1	0	0	0	0	0	0	0	1	2	0	0	0	0	0	0	0	0	0	0	0	1	0	1	2	0	0	3	0	0	0	9
Observed	5	8	6	0	1	0	0	0	0	0	0	0	0	0	0	0	0	0	0	0	0	0	0	0	0	0	4	0	0	0	0	0	0	0	0	0	0	1	2	0	3	0	0	0	4	0	0	1	10
[truncated: 2 more columns]
